# Supplementary material for: Effect of Cilostazol in the Expression of Biomarkers and Neurological Outcome Following Experimentally Induced Cerebrovascular Accident—Experimental Protocol
Source: Neurol Int. 2025 Aug 11;17(8):126. doi: 10.3390/neurolint17080126 (PMC12388862; doi:10.3390/neurolint17080126)
Supplement: Supplementary file 1 [file neurolint-17-00126-s001.zip]

Archive with 1 entries (1 files):
- neurolint-3722563-supplementary.pdf
